# Supplementary material for: On-field phenotypic evaluation of sunflower populations for broad-spectrum resistance to Verticillium leaf mottle and wilt
Source: Sci Rep. 2021 Jun 2;11:11644. doi: 10.1038/s41598-021-91034-4 (PMC8172943; doi:10.1038/s41598-021-91034-4)
Supplement: Supplementary file 2 — Supplementary Information 2. [file 41598_2021_91034_MOESM2_ESM.xlsx]

## Sheet: Supplementary Table S1
	Supplementary Table S1. Post-hoc DGC-Classes of AMP's Inbred Lines for 18 SVW disease descriptors, clustering assingment, cycle length, CMS status and branching.
DGC CLASSES	ID AMP	DI.1	DI.2	DI.3	DI.4	DInt.1	DInt.2	DInt.3	DInt.4	DS.1	DS.2	DS.3	DS.4	bDS.1	bDS.2	bDS.3	bDS.4	AUDPC.DI	AUDPC.DInt	K-Means	Hierarchical Clustering	Cycle Length	Cytoplasm	Branching
*Higher DGC-classes show higher resistance	PMA1	1	2	2	2	1	1	1	1	1	1	1	1	2	2	2	1	1	1	3	2	Short	Maintainer	0
	PMA2	1	2	2	2	1	2	1	2	1	1	2	2	2	3	2	2	2	1	2	1	Intermediate	Maintainer	0
	PMA3	2	3	3	3	1	2	2	2	1	1	2	2	2	3	3	3	2	2	1	1	Short	Maintainer	0
	PMA4	1	2	2	2	1	1	1	1	1	1	1	1	2	2	1	1	1	1	3	2	Short	Maintainer	0
	PMA5	2	2	3	3	1	2	2	2	1	1	2	2	2	2	2	2	2	2	1	1	Intermediate	Maintainer	0
	PMA6	1	2	2	2	1	1	1	1	1	1	2	1	2	2	2	1	1	1	2	2	Intermediate	Maintainer	0
	PMA7	2	2	3	3	1	2	2	2	1	1	2	2	2	3	3	2	2	2	1	1	Intermediate	Maintainer	0
	PMA8	2	2	3	3	1	2	2	2	1	1	2	2	2	2	2	2	2	2	2	1	Short	Maintainer	0
	PMA9	2	2	3	3	1	2	1	2	1	1	2	2	2	3	2	2	2	2	1	1	Short	Maintainer	0
	PMA10	1	2	2	2	1	1	1	1	1	1	1	1	2	2	2	1	1	1	2	2	Intermediate	Restorer	1
	PMA11	1	2	2	2	1	1	1	1	1	1	2	1	2	2	2	1	1	1	2	2	Short	Restorer	1
	PMA12	1	2	2	2	1	1	1	1	1	1	2	2	2	2	2	1	1	1	3	2	Intermediate	Restorer	0
	PMA13	2	2	2	2	1	1	1	1	1	1	1	1	2	2	2	1	1	1	3	2	Short	Restorer	1
	PMA14	1	1	2	2	1	1	1	1	1	1	1	1	2	1	1	1	1	1	3	3	Intermediate	Restorer	0
	PMA15	1	1	1	1	1	1	1	1	1	1	1	1	2	1	1	1	1	1	4	3	Short	Restorer	1
	PMA16	1	2	1	1	1	1	1	1	1	1	1	1	2	2	1	1	1	1	3	2	Short	Restorer	0
	PMA17	2	2	2	2	1	1	1	1	1	1	1	2	2	2	2	2	2	1	2	1	Intermediate	Restorer	1
	PMA18	1	2	2	2	1	1	1	1	1	1	2	2	2	2	2	1	1	1	2	1	Long	Restorer	1
	PMA19	2	3	3	3	1	2	2	2	1	1	2	2	2	3	3	3	2	2	1	1	Long	Restorer	0
	PMA20	1	2	2	2	1	1	1	1	1	1	1	1	2	2	2	1	1	1	3	2	Intermediate	Restorer	1
	PMA21	2	2	3	3	1	2	2	2	1	1	2	2	2	3	3	3	2	2	1	1	Intermediate	Restorer	1
	PMA22	2	3	3	3	1	2	2	2	1	1	2	2	2	3	3	2	2	2	1	1	Long	Restorer	1
	PMA23	1	2	2	2	1	1	1	1	1	1	1	1	2	2	2	1	1	1	2	2	Intermediate	Restorer	1
	PMA24	2	3	3	3	1	2	3	2	1	1	2	2	2	3	3	3	2	2	1	1	Long	Maintainer	1
	PMA25	2	3	3	3	1	2	2	2	1	1	2	2	2	3	3	3	2	2	1	1	Long	Maintainer	0
	PMA26	2	3	3	3	1	2	3	2	1	1	2	2	2	3	3	3	2	2	1	1	Long	Restorer	1
	PMA27	2	3	3	3	1	2	2	2	1	1	1	2	2	3	3	3	2	2	1	1	Short	Restorer	1
	PMA28	2	3	3	3	1	2	2	2	1	1	2	2	2	3	3	3	2	2	1	1	Intermediate	Restorer	1
	PMA29	2	2	2	2	1	1	1	1	1	1	1	1	2	2	1	1	1	1	3	2	Intermediate	Restorer	1
	PMA30	1	1	1	1	1	1	1	1	1	1	1	1	2	1	1	1	1	1	4	3	Intermediate	Restorer	1
	PMA31	1	1	1	1	1	1	1	1	1	1	1	1	1	1	1	1	1	1	4	3	Intermediate	Restorer	1
	PMA32	1	1	1	1	1	1	1	1	1	1	1	1	2	1	1	1	1	1	3	2	Intermediate	Restorer	1
	PMA33	2	3	3	3	1	2	2	2	1	1	2	2	2	3	3	3	2	2	1	1	Long	Maintainer	0
	PMA34	2	3	3	3	1	2	2	2	1	1	1	1	2	3	3	3	2	2	1	1	Intermediate	Restorer	1
	PMA35	2	3	3	3	1	2	3	2	1	1	2	2	2	3	3	3	2	2	1	1	Short	Restorer	1
	PMA36	2	2	2	2	1	2	1	1	1	1	2	2	2	3	2	2	1	1	2	1	Intermediate	Maintainer	0
	PMA37	1	2	2	2	1	1	1	1	1	1	1	1	2	2	2	1	1	1	3	2	Short	Maintainer	0
	PMA38	1	2	1	1	1	1	1	1	1	1	1	1	2	2	1	1	1	1	3	2	Intermediate	Maintainer	0
	PMA39	1	2	2	2	1	1	1	1	1	1	1	1	2	2	1	1	1	1	3	2	Short	Maintainer	0
	PMA40	1	2	3	3	1	2	1	2	1	1	2	2	2	2	2	2	2	1	2	1	Intermediate	Maintainer	0
	PMA41	2	2	3	3	1	2	3	2	1	1	2	2	2	3	3	3	2	2	1	1	Short	Maintainer	1
	PMA42	2	1	1	1	1	1	1	1	1	1	1	1	2	2	1	1	1	1	3	2	Intermediate	Maintainer	0
	PMA43	2	2	2	2	1	2	1	1	1	1	2	2	2	2	2	2	1	1	2	1	Intermediate	Maintainer	0
	PMA44	1	1	1	1	1	1	1	1	1	1	1	1	2	1	1	1	1	1	4	3	Short	Maintainer	0
	PMA45	2	2	3	3	1	2	2	2	1	1	2	2	2	3	3	3	2	2	1	1	Short	Maintainer	0
	PMA46	2	3	3	3	1	2	2	2	1	1	2	3	2	3	3	3	2	2	1	1	Short	Maintainer	0
	PMA47	1	2	2	2	1	1	1	2	1	1	2	2	1	2	2	2	1	1	2	2	Intermediate	Maintainer	0
	PMA48	2	2	2	2	1	1	1	1	1	1	1	1	2	2	2	1	1	1	2	2	Short	Maintainer	0
	PMA49	2	2	3	3	1	2	2	2	1	1	1	2	2	2	2	2	2	2	2	1	Short	Maintainer	0
	PMA50	1	2	2	2	1	2	1	1	1	1	2	2	2	2	2	1	1	1	2	2	Intermediate	Maintainer	0
	PMA51	2	3	3	3	1	2	2	2	1	1	2	2	2	3	3	3	2	2	1	1	Intermediate	Maintainer	0
	PMA52	2	3	3	3	1	2	2	2	1	1	2	2	2	3	3	3	2	2	1	1	Intermediate	Maintainer	0
	PMA53	1	1	1	1	1	1	1	1	1	1	1	1	2	1	1	1	1	1	4	3	Short	Maintainer	0
	PMA54	2	3	3	3	1	2	2	2	1	1	2	2	2	3	3	3	2	2	1	1	Intermediate	Maintainer	0
	PMA55	1	1	1	1	1	1	1	1	1	1	1	1	1	1	1	1	1	1	4	3	Intermediate	Maintainer	0
	PMA56	2	2	3	3	1	1	1	1	1	1	1	1	2	2	2	2	1	1	2	2	Long	Maintainer	0
	PMA57	1	1	1	1	1	1	1	1	1	1	1	1	2	2	1	1	1	1	3	2	Short	Restorer	1
	PMA58	1	1	1	1	1	1	1	1	1	1	1	1	1	1	1	1	1	1	4	3	Short	Restorer	1
	PMA59	1	2	2	2	1	1	1	1	1	1	1	1	2	2	2	1	1	1	2	2	Intermediate	Restorer	1
	PMA60	2	2	3	3	1	2	1	1	1	1	2	1	2	2	2	2	2	1	2	1	Short	Maintainer	0
	PMA61	1	2	2	2	1	2	2	1	1	1	2	2	2	2	2	2	1	1	2	1	Intermediate	Maintainer	0
	PMA62	1	1	2	2	1	1	1	1	1	1	1	1	1	1	1	1	1	1	3	2	Short	Restorer	1
	PMA63	1	2	2	2	1	1	1	1	1	1	2	1	2	2	2	1	1	1	3	2	Short	Maintainer	0
	PMA64	2	3	3	3	1	2	2	2	1	1	2	3	2	3	3	3	2	2	1	1	Intermediate	Maintainer	0
	PMA65	1	2	2	2	1	1	1	1	1	1	1	1	2	2	2	1	1	1	3	2	Short	Maintainer	0
	PMA66	2	3	3	3	1	2	2	2	1	1	2	2	2	3	3	3	2	2	1	1	Intermediate	Maintainer	0
	PMA67	2	3	3	3	1	2	2	2	1	1	2	2	2	3	3	3	2	2	1	1	Short	Maintainer	0
	PMA68	2	2	2	2	1	2	1	2	1	1	2	1	2	2	2	2	2	2	2	1	Intermediate	Maintainer	0
	PMA69	2	2	3	3	1	2	2	2	1	1	2	2	2	3	2	3	2	2	1	1	Long	Maintainer	0
	PMA70	1	1	1	1	1	1	1	1	1	1	1	1	1	1	1	1	1	1	4	3	Intermediate	Maintainer	0
	PMA71	1	1	1	1	1	1	1	1	1	1	1	1	1	1	1	1	1	1	4	3	Long	Restorer	1
	PMA72	2	3	3	3	1	2	2	2	1	1	2	2	2	3	3	3	2	2	1	1	Short	Restorer	1
	PMA73	2	3	3	3	1	2	1	1	1	1	2	2	2	3	3	2	2	2	1	1	Short	Restorer	1
	PMA74	2	3	2	2	1	2	1	1	1	1	2	2	2	3	2	1	2	1	2	1	Intermediate	Maintainer	0
	PMA75	2	3	3	3	1	2	1	1	1	1	2	1	2	3	2	2	1	1	1	1	Intermediate	Maintainer	0
	PMA76	2	2	3	3	1	1	1	1	1	1	1	1	2	2	2	1	2	1	2	2	Short	Restorer	0
	PMA77	1	1	2	2	1	1	1	1	1	1	2	1	2	2	2	1	1	1	3	2	Intermediate	Restorer	0
	PMA78	1	2	2	2	1	1	1	1	1	1	1	2	2	2	2	1	1	1	2	2	Intermediate	Restorer	1
	PMA79	2	3	3	3	1	2	2	2	1	1	2	3	2	2	3	3	2	2	1	1	Intermediate	Restorer	1
	PMA80	1	1	2	2	1	1	1	1	1	1	1	1	2	2	1	1	1	1	3	2	Intermediate	Restorer	1
	PMA81	2	2	2	2	1	2	1	1	1	1	2	2	2	3	2	2	1	1	2	1	Short	Maintainer	0
	PMA82	1	2	2	2	1	1	1	1	1	1	1	1	2	2	1	1	1	1	3	2	Short	Maintainer	0
	PMA83	1	1	1	1	1	1	1	1	1	1	1	1	2	2	1	1	1	1	3	2	Short	Maintainer	0
	PMA84	2	2	3	3	1	2	2	1	1	1	2	2	2	3	2	2	2	2	1	1	Short	Maintainer	0
	PMA85	1	1	2	2	1	1	1	1	1	1	2	1	2	2	2	1	1	1	3	2	Intermediate	Maintainer	0
	PMA86	1	1	2	2	1	1	1	1	1	1	1	1	1	1	1	1	1	1	4	3	Long	Maintainer	0
	PMA87	1	2	2	2	1	2	1	1	1	1	1	1	2	2	1	1	1	1	3	2	Short	Maintainer	0
	PMA88	1	2	2	2	1	1	1	1	1	1	2	2	2	2	2	1	1	1	2	2	Short	Maintainer	0
	PMA89	2	3	3	3	1	2	3	2	1	1	2	3	2	3	3	3	2	2	1	1	Short	Maintainer	0
	PMA90	2	3	3	3	1	2	1	2	1	1	2	2	2	3	3	3	2	2	1	1	Intermediate	Maintainer	0
	PMA91	2	3	3	3	1	2	3	2	1	1	2	2	2	3	3	3	2	2	1	1	Long	Maintainer	0
	PMA92	1	1	1	1	1	1	1	1	1	1	1	1	1	2	1	1	1	1	4	3	Intermediate	Maintainer	0
	PMA93	1	1	2	2	1	1	1	1	1	1	1	1	2	2	1	1	1	1	3	2	Short	Restorer	1
	PMA94	1	2	2	2	1	1	1	1	1	1	2	1	2	2	2	1	1	1	2	1	Short	Restorer	1
	PMA95	2	2	3	3	1	2	2	2	1	1	2	2	2	3	3	2	2	1	1	1	Long	Restorer	1
	PMA96	1	2	3	3	1	2	2	2	1	1	2	1	2	3	2	2	1	1	1	1	Intermediate	Restorer	1
	PMA98	2	3	3	3	1	2	2	2	1	1	2	2	2	3	3	3	2	2	1	1	Long	Restorer	1
	PMA99	1	2	2	2	1	1	1	1	1	1	1	1	2	2	2	1	1	1	3	2	Intermediate	Restorer	1
	PMA100	2	3	3	3	1	2	2	2	1	1	2	2	2	3	3	3	2	2	1	1	Intermediate	Restorer	1
	PMA101	1	2	2	2	1	2	1	1	1	1	2	2	2	2	2	2	1	1	2	1	Intermediate	Restorer	1
	PMA102	1	1	1	1	1	1	1	1	1	1	1	1	2	1	1	1	1	1	4	3	Intermediate	Restorer	1
	PMA103	1	2	2	2	1	1	1	1	1	1	1	1	2	2	2	1	2	1	2	2	Short	Restorer	1
	PMA104	1	2	3	3	1	2	2	2	1	1	2	2	2	2	2	2	2	2	1	1	Short	Restorer	1
	PMA105	1	1	1	1	1	1	1	1	1	1	1	1	1	1	1	1	1	1	4	3	Short	Restorer	1
	PMA106	2	3	3	3	1	2	2	2	1	1	2	2	2	3	3	3	2	2	1	1	Intermediate	Restorer	1
	PMA107	1	1	1	1	1	1	1	1	1	1	1	1	1	1	1	1	1	1	4	3	Short	Restorer	1
	PMA108	2	2	3	3	1	2	2	2	1	1	2	2	2	2	2	2	2	2	1	1	Intermediate	Restorer	1
	PMA109	1	1	2	2	1	1	1	1	1	1	1	1	2	2	1	1	1	1	3	2	Intermediate	Restorer	1
	PMA110	2	3	2	2	1	2	1	1	1	1	2	2	2	3	2	2	2	1	1	1	Intermediate	Restorer	1
	PMA111	1	2	2	2	1	1	1	1	1	1	1	1	2	2	2	1	1	1	2	2	Intermediate	Restorer	1
	PMA112	2	3	3	3	1	2	2	2	1	1	2	2	2	3	3	2	2	2	1	1	Long	Restorer	1
	PMA113	1	1	2	2	1	1	1	1	1	1	1	2	2	2	1	1	1	1	3	2	Long	Restorer	0
	PMA114	1	1	2	2	1	1	1	1	1	1	1	1	2	2	1	1	1	1	3	2	Short	Restorer	1
	PMA115	1	1	2	2	1	1	1	1	1	1	1	1	2	2	2	1	1	1	3	2	Intermediate	Restorer	0
	PMA116	1	2	2	2	1	2	1	1	1	1	2	2	2	2	2	2	1	1	2	1	Short	Restorer	1
	PMA117	2	2	3	3	1	2	2	1	1	1	2	1	2	2	3	2	2	1	2	1	Long	Restorer	1
	PMA118	1	2	2	2	1	2	1	1	1	1	2	2	2	2	2	1	1	1	2	2	Intermediate	Restorer	1
	PMA119	1	2	2	2	1	1	1	1	1	1	2	2	2	2	2	1	1	1	2	2	Intermediate	Restorer	1
	PMA121	2	2	3	3	1	2	2	1	1	1	2	1	2	2	2	2	2	1	2	1	Intermediate	Restorer	1
	PMA122	1	1	1	1	1	1	1	1	1	1	1	1	2	1	1	1	1	1	4	3	Short	Restorer	1
	PMA123	2	2	2	2	1	1	1	1	1	1	2	1	2	2	2	1	1	1	2	2	Intermediate	Restorer	1
	PMA124	1	1	1	1	1	1	1	1	1	1	1	1	1	1	1	1	1	1	4	4	Intermediate	Restorer	1
	PMA125	1	2	2	2	1	1	1	1	1	1	1	1	2	2	1	1	1	1	3	2	Intermediate	Restorer	1
	PMA126	1	1	1	1	1	1	1	1	1	1	1	1	1	1	1	1	1	1	4	3	Intermediate	Restorer	1
	PMA127	1	1	2	2	1	1	1	1	1	1	2	2	2	2	2	1	1	1	2	2	Intermediate	Restorer	1
	PMA128	1	1	2	2	1	1	1	1	1	1	1	1	2	2	1	1	1	1	3	2	Intermediate	Restorer	0
	PMA129	1	1	1	1	1	1	1	1	1	1	1	1	1	1	1	1	1	1	4	4	Short	Restorer	1
	PMA130	1	2	2	2	1	2	1	1	1	1	1	1	2	2	2	1	1	1	2	2	Intermediate	Restorer	1
	PMA131	2	3	3	3	1	2	3	2	1	1	NA	2	2	3	3	3	2	2	1	1	Intermediate	Restorer	1
	PMA132	1	2	2	2	1	2	1	1	1	1	1	1	2	2	2	2	2	1	2	1	Intermediate	Restorer	1
	PMA133	2	3	3	3	1	2	2	2	1	1	2	3	2	3	3	3	2	2	1	1	Intermediate	Restorer	1
	PMA134	1	1	1	1	1	1	1	1	1	1	1	1	2	2	1	1	1	1	3	2	Intermediate	Restorer	1
	PMA135	1	2	2	2	1	1	1	1	1	1	1	1	2	2	2	1	1	1	2	2	Short	Maintainer	0
	PMA136	2	3	3	3	1	2	2	2	1	1	2	2	2	3	3	3	2	2	1	1	Short	Restorer	1
	PMA137	1	1	2	2	1	1	1	1	1	1	2	2	2	2	2	1	1	1	2	2	Intermediate	Maintainer	0
	PMA138	2	2	2	2	1	2	1	1	1	1	2	2	2	2	2	2	1	1	2	1	Short	Maintainer	1
	PMA139	2	2	3	3	1	2	1	2	1	1	1	2	2	2	2	2	2	1	2	1	Short	Maintainer	0
	PMA140	2	2	2	2	1	1	1	1	1	1	1	1	2	2	2	1	1	1	2	2	Long	Restorer	1
	PMA141	1	1	1	1	1	1	1	1	1	1	1	1	2	1	1	1	1	1	4	3	Short	Restorer	1
	PMA142	2	3	3	3	1	2	2	2	1	1	2	2	2	3	3	3	2	2	1	1	Long	Maintainer	0
	PMA143	1	1	2	2	1	1	1	2	1	1	2	1	1	2	2	2	1	1	2	1	Long	Maintainer	0
	PMA144	1	2	2	2	1	1	1	1	1	1	2	2	2	2	2	2	1	1	2	1	Long	Maintainer	0
	PMA145	1	2	2	2	1	1	1	1	1	1	1	1	2	2	2	1	1	1	3	2	Short	Maintainer	0
	PMA146	2	3	3	3	1	2	2	2	1	1	2	2	2	3	3	3	2	2	1	1	Long	Maintainer	1
	PMA147	1	2	3	3	1	2	2	2	1	1	2	2	2	2	3	2	2	2	1	1	Long	Maintainer	0
	PMA148	2	3	3	3	1	2	2	2	1	1	2	2	2	3	3	3	2	2	1	1	Long	Maintainer	0
	PMA149	2	3	3	3	1	2	2	2	1	1	2	2	2	3	3	3	2	2	1	1	Long	Maintainer	0
	PMA150	2	3	3	3	1	2	2	2	1	1	2	2	2	3	3	2	2	2	1	1	Intermediate	Maintainer	0
	PMA151	1	2	2	2	1	1	1	1	1	1	2	1	2	2	2	1	1	1	3	2	Intermediate	Maintainer	0
	PMA152	2	3	3	3	1	2	3	2	1	1	2	2	2	3	3	3	2	2	1	1	Intermediate	Maintainer	0
	PMA153	2	2	3	3	1	2	2	2	1	1	2	2	2	3	2	2	2	2	1	1	Long	Maintainer	0
	PMA154	2	2	2	2	1	1	1	1	1	1	2	1	2	2	2	1	1	1	2	2	Intermediate	Maintainer	0
	PMA155	2	3	3	3	1	2	2	2	1	1	2	2	2	3	3	3	2	2	1	1	Long	Maintainer	0
	PMA156	2	3	3	3	1	2	2	2	1	1	2	2	2	3	3	3	2	2	1	1	Intermediate	Maintainer	0
	PMA157	2	2	2	2	1	2	1	1	1	1	2	2	2	3	2	2	1	1	2	1	Intermediate	Maintainer	0
	PMA158	1	2	2	2	1	1	1	1	1	1	2	2	2	2	2	2	1	1	2	2	Long	Maintainer	0
	PMA159	2	3	3	3	1	2	2	2	1	1	2	3	2	3	3	3	2	2	1	1	Long	Maintainer	0
	PMA160	2	3	3	3	1	2	2	2	1	1	1	2	2	3	3	3	2	2	1	1	Short	Maintainer	0
	PMA161	2	2	2	2	1	1	1	1	1	1	2	2	2	2	2	1	1	1	2	2	Long	Maintainer	0
	PMA162	2	3	3	3	1	2	2	2	1	1	2	3	2	3	3	3	2	2	1	1	Intermediate	Restorer	1
	PMA163	2	2	2	2	1	2	1	1	1	1	2	2	2	2	2	1	1	1	2	1	Short	Restorer	1
	PMA164	2	2	2	2	1	2	1	2	1	1	1	1	2	2	2	2	2	1	2	1	Short	Restorer	0

## Sheet: Supplementary Table S2
Supplementary Table S2. Post-hoc DGC-Classes of BMP's Inbred Lines for 18 SVW disease descriptors, Clustering assignment and Parental/RIL condition.
DGC CLASSES	ID RIL	DI.1	DI.2	DI.3	DI.4	DInt.1	DInt.2	DInt.3	DInt.4	DS.1	DS.2	DS.3	DS.4	bDS.1	bDS.2	bDS.3	bDS.4	AUDPC.DI	AUDPC.DInt	K.Means	Hierarchical Clustering	Parental IL / RIL Condition
*Higher DGC-classes show higher resistance	PAC2	2	2	1	1	1	1	2	2	1	1	1	2	2	2	1	1	1	1	4	3	Susceptible
	RHA439	2	3	3	3	2	2	2	3	1	2	2	2	3	2	3	3	1	2	1	1	Tolerant
	PMB_104	2	2	2	2	1	1	2	2	1	2	2	2	2	2	2	2	1	1	3	2	RIL
	PMB_105	2	2	2	3	1	1	2	2	1	2	2	2	3	2	3	3	1	1	2	2	RIL
	PMB_108A	2	3	3	3	1	1	2	2	1	2	2	2	3	2	3	3	1	2	1	1	RIL
	PMB_108B	2	3	3	3	1	1	2	2	1	2	2	2	3	2	3	3	1	1	2	1	RIL
	PMB_110	2	3	3	3	2	2	2	3	1	2	2	2	3	2	3	3	1	2	1	1	RIL
	PMB_120	2	3	3	3	2	2	2	3	1	2	2	1	3	2	3	3	1	3	2	1	RIL
	PMB_121	2	3	3	3	2	1	2	2	1	2	2	2	3	2	3	3	1	2	1	1	RIL
	PMB_126	2	2	2	2	1	1	2	2	1	2	2	2	2	2	2	2	1	1	3	2	RIL
	PMB_129	2	2	2	2	1	1	2	2	1	2	2	2	3	2	2	2	1	1	3	2	RIL
	PMB_136	2	3	3	3	2	1	2	2	1	2	2	2	3	2	3	3	1	2	1	1	RIL
	PMB_14	2	3	3	3	2	2	2	2	1	2	2	2	3	2	3	3	1	2	1	1	RIL
	PMB_150	2	3	3	3	2	1	2	3	1	1	2	2	3	2	3	3	1	2	2	1	RIL
	PMB_157	2	3	3	3	1	1	2	2	1	2	2	2	3	2	3	3	1	2	2	1	RIL
	PMB_159	2	2	2	2	1	1	2	2	1	2	2	2	3	2	2	2	1	1	3	2	RIL
	PMB_167	2	2	2	2	1	1	2	2	1	2	1	2	3	2	2	2	1	1	3	2	RIL
	PMB_17	2	3	3	3	2	2	2	2	1	2	2	2	3	2	3	3	1	2	1	1	RIL
	PMB_170	2	3	3	3	2	2	3	3	1	2	2	2	3	2	3	3	1	2	1	1	RIL
	PMB_191	2	1	1	1	1	1	2	2	1	1	1	2	2	1	1	1	1	1	4	3	RIL
	PMB_194-1	2	2	2	2	1	1	2	2	1	2	2	2	2	2	2	2	1	1	3	2	RIL
	PMB_20	2	3	3	3	2	2	2	2	1	2	2	2	3	2	3	3	1	2	1	1	RIL
	PMB_203-2	2	2	2	2	1	1	2	2	1	2	2	2	2	2	2	2	1	1	3	2	RIL
	PMB_210	2	3	3	3	2	2	2	3	1	2	2	2	3	2	3	3	1	2	1	1	RIL
	PMB_213	2	3	3	3	2	2	2	2	1	2	2	2	3	2	3	3	1	2	1	1	RIL
	PMB_218	2	3	3	3	1	1	2	2	1	2	2	2	3	2	3	3	1	1	2	2	RIL
	PMB_219	2	3	3	3	2	2	2	3	1	2	2	2	3	2	3	3	1	2	1	1	RIL
	PMB_220	2	3	3	3	2	1	2	2	1	2	2	2	3	2	3	3	1	2	1	1	RIL
	PMB_224	2	2	2	2	1	1	2	2	1	1	2	2	3	2	2	2	1	1	3	2	RIL
	PMB_229-1	2	2	2	3	1	1	2	2	1	1	2	2	2	2	2	3	1	1	3	2	RIL
	PMB_230	2	3	3	3	1	1	2	2	1	2	2	2	3	2	3	3	1	2	1	1	RIL
	PMB_233-3	2	3	3	3	1	1	2	2	1	2	2	2	3	2	3	3	1	1	2	1	RIL
	PMB_248	2	3	3	3	2	1	2	2	1	2	2	2	3	2	3	3	1	2	2	2	RIL
	PMB_250	2	2	2	2	1	1	2	2	1	2	2	2	3	2	2	2	1	1	3	2	RIL
	PMB_255	2	3	3	3	2	2	2	3	1	2	2	2	3	2	3	3	1	2	1	1	RIL
	PMB_265	2	3	2	3	1	1	2	2	1	2	2	2	3	2	3	3	1	1	2	2	RIL
	PMB_278	2	3	3	3	2	1	2	2	1	2	2	2	3	2	3	3	1	2	2	1	RIL
	PMB_294	2	2	2	3	1	1	2	2	1	2	2	2	3	2	3	3	1	1	2	2	RIL
	PMB_295	2	3	3	3	2	2	2	3	1	2	2	2	3	2	3	3	1	2	1	1	RIL
	PMB_296	2	3	3	3	1	1	2	2	1	2	2	2	3	2	3	3	1	2	1	1	RIL
	PMB_298	2	3	3	3	2	2	2	3	1	2	2	2	3	2	3	3	1	2	1	1	RIL
	PMB_302	2	3	3	3	2	1	2	2	1	2	2	2	3	2	3	3	1	1	2	1	RIL
	PMB_305	2	2	2	2	1	1	2	2	1	2	2	2	2	2	2	2	1	1	3	2	RIL
	PMB_307	2	3	3	3	2	2	2	3	1	2	2	2	3	2	3	3	1	2	1	1	RIL
	PMB_312	2	3	3	3	1	1	2	2	1	2	2	2	3	2	3	3	1	2	2	1	RIL
	PMB_33	2	2	2	3	1	1	2	2	1	2	2	2	3	2	2	3	1	1	2	2	RIL
	PMB_332	2	2	2	2	1	1	2	2	1	2	2	2	3	2	2	3	1	1	3	2	RIL
	PMB_338	2	2	2	2	1	1	2	2	1	2	2	2	3	2	2	2	1	1	3	2	RIL
	PMB_341	2	2	2	2	1	1	2	2	1	2	2	2	2	2	2	2	1	1	3	2	RIL
	PMB_343	2	3	3	3	2	1	2	2	1	2	2	2	3	2	3	3	1	2	1	1	RIL
	PMB_345	2	2	2	2	1	1	2	2	1	2	2	2	2	2	2	2	1	1	3	2	RIL
	PMB_346	2	2	2	2	1	1	2	2	1	2	1	2	2	2	2	2	1	1	3	2	RIL
	PMB_355	2	3	3	3	2	2	2	3	1	2	2	2	3	2	3	3	1	2	1	1	RIL
	PMB_37	2	3	2	2	2	1	2	2	1	2	2	2	3	2	2	2	1	1	2	2	RIL
	PMB_396	2	2	2	2	1	1	2	2	1	2	2	2	3	2	2	2	1	1	3	2	RIL
	PMB_398	2	3	3	3	2	2	2	3	1	2	2	2	3	2	3	3	1	2	1	1	RIL
	PMB_40	2	3	3	3	2	2	2	3	1	2	2	2	3	2	3	3	1	2	1	1	RIL
	PMB_402-2	2	3	3	3	2	2	2	3	1	2	2	2	3	2	3	3	1	2	1	1	RIL
	PMB_41	2	2	2	2	1	1	2	2	1	2	2	2	3	2	2	2	1	1	3	2	RIL
	PMB_416	2	2	1	1	1	1	2	2	1	2	2	2	2	2	1	1	1	1	4	3	RIL
	PMB_419	2	2	2	2	1	1	2	2	1	2	2	2	2	2	2	2	1	1	3	2	RIL
	PMB_420A	2	3	3	2	1	1	2	2	1	2	1	2	3	2	2	2	1	1	3	2	RIL
	PMB_420B	2	3	3	2	1	1	2	2	1	1	2	2	3	2	3	2	1	1	2	2	RIL
	PMB_426	2	3	3	3	2	1	2	2	1	2	2	2	3	2	3	3	1	2	1	1	RIL
	PMB_428	2	3	3	3	1	1	2	2	1	2	2	2	3	2	3	3	1	2	1	1	RIL
	PMB_433	2	2	2	2	1	1	2	2	1	2	2	2	2	2	2	2	1	1	3	2	RIL
	PMB_436	2	3	3	3	1	1	2	3	1	2	2	2	3	2	3	3	1	2	1	1	RIL
	PMB_437	2	3	2	2	1	1	2	2	1	2	2	2	3	2	3	2	1	1	2	2	RIL
	PMB_439	2	1	1	1	1	1	2	2	1	1	2	2	2	1	1	1	1	1	4	3	RIL
	PMB_440	1	1	1	1	1	1	2	2	1	1	1	2	1	1	1	1	1	1	4	4	RIL
	PMB_466	2	2	2	2	1	1	2	2	1	2	2	2	3	2	2	2	1	1	3	2	RIL
	PMB_475	2	3	3	3	1	1	2	2	1	2	2	2	3	2	3	3	1	1	2	1	RIL
	PMB_486	2	3	3	3	2	2	2	2	1	2	2	2	3	2	3	3	1	2	1	1	RIL
	PMB_495	2	3	3	3	1	1	2	2	1	1	2	2	3	2	3	3	1	1	2	1	RIL
	PMB_498	2	3	3	3	1	1	2	2	1	2	2	2	3	2	3	3	1	2	2	1	RIL
	PMB_499A	2	2	2	2	1	1	2	2	1	2	2	2	2	2	2	2	1	1	3	2	RIL
	PMB_499B	2	3	3	3	1	1	2	2	1	2	2	2	3	2	3	3	1	1	2	1	RIL
	PMB_501	2	2	2	2	1	1	2	2	1	2	2	2	2	2	2	2	1	1	3	2	RIL
	PMB_51	2	2	2	2	1	1	2	2	1	2	2	2	3	2	2	2	1	1	3	2	RIL
	PMB_514	2	3	3	3	2	2	2	2	1	2	2	2	3	2	3	2	1	2	2	1	RIL
	PMB_518	2	3	3	3	1	1	2	2	1	2	2	2	3	2	3	3	1	2	2	1	RIL
	PMB_520	2	2	2	2	1	1	2	2	1	2	2	2	3	2	2	2	1	1	3	2	RIL
	PMB_523	2	3	3	3	1	1	2	2	1	2	2	2	3	2	3	3	1	1	2	1	RIL
	PMB_524	2	3	3	3	1	1	2	2	1	2	2	2	3	2	3	3	1	1	2	1	RIL
	PMB_529	2	2	2	2	1	1	2	2	1	2	2	2	3	2	2	2	1	1	3	2	RIL
	PMB_52A	2	2	2	2	1	1	2	2	1	2	2	2	2	2	1	2	1	1	3	2	RIL
	PMB_52B	2	3	3	3	2	2	2	3	1	2	2	2	3	2	3	3	1	2	1	1	RIL
	PMB_53	2	3	3	3	2	2	2	2	1	2	2	2	3	2	3	3	1	2	1	1	RIL
	PMB_530	2	2	2	2	1	1	2	2	1	2	2	2	2	2	1	2	1	1	4	3	RIL
	PMB_536	2	2	2	2	1	1	2	2	1	2	2	2	2	2	2	2	1	1	3	2	RIL
	PMB_54	2	1	1	1	1	1	2	2	1	1	1	1	2	1	1	1	1	1	4	4	RIL
	PMB_541	2	2	2	2	1	1	2	2	1	2	2	2	3	2	2	2	1	1	3	2	RIL
	PMB_544	2	2	2	3	1	1	2	2	1	2	2	2	3	2	3	3	1	1	2	2	RIL
	PMB_55	2	3	3	3	2	2	2	2	1	2	2	2	3	2	3	3	1	2	1	1	RIL
	PMB_553	2	3	3	3	1	1	2	2	1	2	2	2	3	2	3	3	1	1	2	1	RIL
	PMB_559	2	3	3	3	2	2	2	3	1	2	2	2	3	2	3	3	1	2	1	1	RIL
	PMB_566	2	3	3	3	2	1	2	2	1	2	2	2	3	2	3	3	1	2	1	1	RIL
	PMB_567-1	2	3	3	3	2	2	2	3	1	2	2	2	3	2	3	3	1	2	1	1	RIL
	PMB_570	2	3	3	3	2	2	2	3	1	2	2	2	3	2	3	3	1	2	1	1	RIL
	PMB_571	2	3	3	3	2	1	2	2	1	2	2	2	3	2	3	3	1	2	2	1	RIL
	PMB_579	2	3	3	3	2	2	2	3	1	2	2	2	3	2	3	3	1	2	1	1	RIL
	PMB_586	2	3	3	3	1	1	2	2	1	2	2	2	3	2	3	3	1	1	2	2	RIL
	PMB_593	2	2	2	2	1	1	2	2	1	2	2	2	2	2	2	2	1	1	3	2	RIL
	PMB_597	2	2	1	2	1	1	2	2	1	1	1	2	2	1	1	1	1	1	4	3	RIL
	PMB_599-2	1	1	1	1	1	1	2	2	1	1	1	1	1	1	1	1	1	1	4	4	RIL
	PMB_601	2	2	2	2	1	1	2	2	1	2	2	2	3	2	2	2	1	1	3	2	RIL
	PMB_602	2	2	2	2	1	1	2	2	1	2	2	2	3	2	3	3	1	1	2	2	RIL
	PMB_604	2	3	3	3	2	2	2	2	1	2	2	2	3	2	3	3	1	2	1	1	RIL
	PMB_605	2	2	3	3	1	1	2	2	1	2	2	2	3	2	3	3	1	1	2	2	RIL
	PMB_606-2	2	3	3	3	3	2	2	2	1	2	2	2	3	2	3	3	1	2	1	1	RIL
	PMB_61	2	3	3	3	2	2	2	2	1	2	2	2	3	2	3	3	1	2	1	1	RIL
	PMB_617	2	3	3	3	2	2	2	2	1	2	2	2	3	2	3	3	1	2	2	1	RIL
	PMB_619	2	2	2	2	1	1	2	2	1	2	2	2	3	2	3	2	1	1	2	2	RIL
	PMB_622A	2	2	2	2	1	1	2	2	1	2	2	2	3	2	2	2	1	1	3	2	RIL
	PMB_622B	2	3	3	3	1	1	2	2	1	1	1	2	3	2	3	3	1	1	2	2	RIL
	PMB_625	2	2	2	2	1	1	2	2	1	2	2	2	2	2	2	2	1	1	3	2	RIL
	PMB_628A	2	2	2	2	1	1	2	2	1	1	2	2	2	2	2	2	1	1	3	2	RIL
	PMB_628B	2	2	1	2	1	1	2	2	1	1	1	1	2	2	1	1	1	1	4	3	RIL
	PMB_631	2	3	3	3	1	1	2	2	1	2	2	2	3	2	3	3	1	2	2	1	RIL
	PMB_646	2	3	3	3	2	2	2	2	1	2	2	2	3	2	3	3	1	2	1	1	RIL
	PMB_649	2	2	2	2	2	1	2	2	1	2	2	2	3	2	2	2	1	1	2	2	RIL
	PMB_650	2	3	3	3	2	2	2	2	1	2	2	2	3	2	3	3	1	2	1	1	RIL
	PMB_651	2	2	2	2	1	1	2	2	1	2	2	2	3	2	2	2	1	1	3	2	RIL
	PMB_653	2	3	3	3	3	3	3	3	NA	NA	2	2	3	2	3	3	2	3	1	1	RIL
	PMB_658	2	3	3	3	1	1	2	2	1	2	2	2	3	2	3	3	1	2	2	1	RIL
	PMB_664	2	2	2	1	1	1	2	2	1	2	1	1	2	2	1	1	1	1	3	3	RIL
	PMB_665	2	2	2	2	1	1	2	2	1	2	2	2	3	2	2	2	1	1	3	2	RIL
	PMB_674	2	2	2	3	1	1	2	2	1	2	2	2	3	2	2	3	1	1	2	2	RIL
	PMB_675A	2	2	2	2	1	1	2	2	1	1	1	2	2	2	1	2	1	1	4	3	RIL
	PMB_675B	2	2	2	2	1	1	2	2	1	2	2	2	2	2	2	3	1	1	3	2	RIL
	PMB_72	2	2	2	2	1	1	2	2	1	2	2	2	3	2	2	3	1	1	2	2	RIL
	PMB_79-1	2	3	3	3	1	1	2	2	1	1	2	2	2	2	3	3	1	1	2	2	RIL
	PMB_80	2	3	3	3	2	1	2	2	1	2	2	2	3	2	3	3	1	2	1	1	RIL
	PMB_81	2	2	2	2	1	1	2	2	1	2	2	2	3	2	3	3	1	1	2	2	RIL
	PMB_83	2	2	2	2	1	1	2	2	1	2	2	2	3	2	2	2	1	1	3	2	RIL
	PMB_89	2	2	2	2	1	1	2	2	1	2	2	2	3	2	2	2	1	1	3	2	RIL
	PMB_90-1	2	2	2	2	1	1	2	2	1	2	2	2	2	2	2	2	1	1	3	2	RIL
	PMB_90-3	2	2	2	2	1	1	2	2	1	2	2	2	2	2	2	2	1	1	3	2	RIL
	PMB_91	2	2	2	2	1	1	2	2	1	2	2	2	3	2	2	2	1	1	3	2	RIL

## Sheet: Supplementary Table S3
Supplementary Table S3. Top ten and bottom ten ILs of the AMP for four disease descriptors and BMP's parental ILs means and ranks.
AMP	Ranking	ID AMP	DI.Flw	ID AMP	AUDPC.DI	ID AMP	DS.Gf (NS mean)	DS.Gf raw-mean	ID AMP	bDS.Gf
	1	PMA41	0.0194118	PMA27	0.0216128	PMA79	-0.932869	1.743	PMA24	0.0144533
	2	PMA35	0.0200447	PMA159	0.0224209	PMA46	-0.809457	1.833	PMA159	0.016819
	3	PMA159	0.0206056	PMA146	0.0245019	PMA89	-0.700774	2.1	PMA26	0.0173011
	4	PMA51	0.0212295	PMA89	0.0302138	PMA162	-0.672462	2.305	PMA33	0.0178216
	5	PMA26	0.0224065	PMA24	0.0306221	PMA64	-0.66645	2.15	PMA34	0.0218747
	6	PMA89	0.0252939	PMA26	0.0332738	PMA91	-0.632302	2	PMA52	0.0221314
	7	PMA146	0.0253261	PMA19	0.0336783	PMA159	-0.592933	2.362	PMA46	0.0233896
	8	PMA152	0.0260665	PMA152	0.0343356	PMA136	-0.545837	2.448	PMA106	0.0255308
	9	PMA24	0.030841	PMA33	0.0343977	PMA41	-0.518681	3.33	PMA27	0.0262828
	10	PMA131	0.0354311	PMA51	0.0344132	PMA22	-0.513392	3.371	PMA91	0.0270482
BMP Parentals	36;40;24;24	RHA439	0.0848276	RHA439	0.0717095	RHA439	-0.200711	1.856	RHA439	0.0428755
	135;97;134;124	PAC2	0.555861	PAC2	0.170243	PAC2	0.978043	4.298	PAC2	0.613229
	153	PMA31	0.729128	PMA29	0.388119	PMA15	1.30442	4.71	PMA31	0.797211
	154	PMA83	0.741548	PMA92	0.391308	PMA86	1.31305	4.63	PMA16	0.797925
	155	PMA71	0.762724	PMA44	0.391617	PMA128	1.31417	4.654	PMA53	0.804663
	156	PMA126	0.770687	PMA134	0.395459	PMA122	1.41858	4.758	PMA124	0.805287
	157	PMA53	0.79494	PMA129	0.406149	PMA124	1.43462	4.77	PMA129	0.810091
	158	PMA129	0.798114	PMA102	0.445831	PMA37	1.46153	4.779	PMA38	0.816421
	159	PMA122	0.833018	PMA126	0.476844	PMA44	1.46444	4.799	PMA58	0.826685
	160	PMA44	0.834281	PMA30	0.506201	PMA38	1.46884	4.908	PMA122	0.873373
	161	PMA124	0.836402	PMA122	0.506341	PMA31	1.52904	4.828	PMA44	0.883389
	162	PMA70	0.874122	PMA124	0.556596	PMA129	1.67844	4.927	PMA70	0.922348

## Sheet: Supplementary Table S4
Supplementary Table S4. Top ten and bottom ten RILs of the BMP for four disease descriptors and parental ILs ranks.
BMP	Ranking
	Top 10	ID RIL	DI.Flw	ID RIL	AUDPC.DI	ID RIL	DS.Gf (transformed mean)	DS.Gf (raw mean)	ID RIL	bDS.Gf
	1	PMB_653	0.0270738	PMB_653	0.011275	RHA439	-1.63205	1.59	RHA439	0.00638964
	2	PMB_579	0.0425642	PMB_120	0.0377264	PMB_653	-1.60356	1.67	PMB_653	0.0157862
	3	PMB_150	0.0599661	PMB_579	0.0484382	PMB_210	-1.40147	1.88	PMB_298	0.0181004
	4	PMB_402-2	0.0626137	PMB_606-2	0.0581579	PMB_40	-1.39801	2.01	PMB_355	0.0186607
	5	PMB_298	0.0676256	PMB_402-2	0.0607514	PMB_579	-1.38931	2.08	PMB_402-2	0.0189428
	6	PMB_120	0.0696297	PMB_170	0.0616895	PMB_255	-1.32837	2.08	PMB_210	0.0191588
	7	RHA439	0.0701881	PMB_255	0.0618569	PMB_436	-1.30565	2	PMB_398	0.0201029
	8	PMB_255	0.0704627	PMB_559	0.0620538	PMB_426	-1.29947	2.05	PMB_579	0.0210581
	9	PMB_210	0.0707225	RHA439	0.0626219	PMB_567-1	-1.23043	2	PMB_40	0.0213363
	10	PMB_567-1	0.0715025	PMB_210	0.0641865	PMB_298	-1.17321	2	PMB_436	0.0286118
	Bottom 10	ID RIL	DI.Flw	ID RIL	AUDPC.DI	ID RIL	DS.Gf (transformed mean)	DS.Gf (raw mean)	ID RIL	bDS.Gf
	130	PMB_52A	0.663891	PMB_104	0.490644	PMB_597	0.886535	4.22	PMB_628B	0.665775
	131	PMB_628B	0.708049	PMB_597	0.491567	PMB_628A	0.889275	4.31	PMB_597	0.671766
	132	PMB_597	0.728963	PMB_419	0.500156	PMB_495	0.908262	4.09	PMB_439	0.698701
	133	PAC2	0.736299	PMB_54	0.507636	PAC2	0.997509	4.34	PMB_416	0.704794
	134	PMB_416	0.73894	PMB_530	0.531912	PMB_440	1.01087	4.39	PMB_191	0.746931
	135	PMB_439	0.801602	PMB_416	0.547323	PMB_628B	1.27366	4.64	PMB_664	0.752687
	136	PMB_54	0.807714	PMB_439	0.568154	PMB_664	1.40691	4.43	PMB_440	0.760358
	137	PMB_191	0.810797	PMB_599-2	0.575303	PMB_120	1.4203	4.5	PAC2	0.763879
	138	PMB_440	0.837092	PMB_440	0.577963	PMB_599-2	1.60264	4.68	PMB_54	0.809729
	139	PMB_599-2	0.948346	PMB_191	0.586057	PMB_54	1.71909	4.61	PMB_599-2	0.926891

## Sheet: Supplementary Table S5
Supplementary Table S5. Principal Components Analysis of the AMP
AMP PCA	Standard deviation	Proportion of Variance	Cumulative Proportion
PC1	3.8027	0.8034	0.8034
PC2	1.02409	0.05826	0.86161
PC3	0.92111	0.04714	0.90875
PC4	0.61377	0.02093	0.92967
PC5	0.56954	0.01802	0.9477
PC6	0.49593	0.01366	0.96136
PC7	0.44104	0.01081	0.97217
PC8	0.36575	0.00743	0.9796
PC9	0.31421	0.00548	0.98508
PC10	0.29977	0.00499	0.99007
PC11	0.24953	0.00346	0.99353
PC12	0.18847	0.00197	0.99551
PC13	0.1697	0.0016	0.9971
PC14	0.1271	0.0009	0.998
PC15	0.11473	0.00073	0.99874
PC16	0.10073	0.00056	0.9993
PC17	0.08487	0.0004	0.9997
PC18	0.07346	0.0003	1
Rotation	(n x k) = (18 x 18)
	PC1	PC2	PC3	PC4	PC5	PC6	PC7	PC8	PC9	PC10	PC11	PC12	PC13	PC14	PC15	PC16	PC17	PC18
DI.1	-0.238759	0.190213	-0.315462	0.0429075	0.252575	-0.0947609	0.209632	-0.0399498	0.124893	-0.0137995	0.0702079	-0.640653	0.247594	-0.354217	0.176222	-0.116505	0.12797	-0.0906084
DI.2	-0.249581	0.160814	-0.064269	-0.0251018	-0.147186	-0.307682	0.0114345	-0.337005	0.376565	-0.060969	-0.0779693	-0.0927252	0.12394	0.532297	-0.454319	-0.0947005	0.0503152	-0.015803
DI.3	-0.253778	0.10437	0.152855	-0.089401	-0.0396817	-0.0156015	0.135523	-0.0942269	0.0975635	-0.369914	0.410183	-0.0812423	-0.145455	0.108323	0.284297	0.407256	-0.3414	0.383341
DI.4	-0.244206	0.0452035	0.274033	-0.221828	0.167865	0.149278	0.356525	-0.181736	0.0936295	-0.00103514	-0.113332	0.108456	-0.340386	-0.253317	-0.23846	0.3107	0.112797	-0.47317
DInt.1	-0.219589	0.201452	-0.334749	0.184031	0.278388	0.631642	-0.266137	-0.118862	0.0098986	-0.308445	-0.229857	0.185379	0.0719133	0.0749081	-0.0635846	0.0471096	-0.0260152	0.0607123
DInt.2	-0.248336	0.146454	-0.038194	0.0956815	-0.336234	-0.146241	-0.278763	-0.0679242	0.0364839	0.0847673	-0.4403	-0.123252	-0.515006	-0.0455045	0.379891	0.0356082	0.22548	0.0905742
DInt.3	-0.249826	0.0902665	0.149902	0.060586	-0.249053	0.0388421	-0.24502	0.240201	-0.390246	-0.182739	0.224397	-0.229705	-0.0778939	-0.238334	-0.557355	-0.0182828	0.186559	0.15676
DInt.4	-0.246305	0.0286822	0.284022	-0.121762	0.0412337	0.160125	0.16479	0.204238	-0.257221	0.314185	-0.301669	-0.134012	0.417619	0.32493	0.111129	0.321318	0.209665	0.182839
bDS.1	-0.220671	0.0519752	-0.500126	0.0455146	0.297583	-0.198247	0.221194	0.216403	-0.273726	0.324808	0.202997	0.201616	-0.368611	0.227626	-0.0990535	0.0413466	0.0246158	0.103412
bDS.2	-0.249635	0.0813491	-0.162981	0.0686149	-0.152326	-0.40061	0.0114776	0.0909629	0.0408405	-0.0431137	-0.227082	0.467992	0.383455	-0.435687	-0.0555667	0.231422	-0.18921	0.0654322
bDS.3	-0.257164	0.0327985	0.0838235	0.00515962	-0.0457003	-0.130818	0.0220893	0.10806	-0.188637	-0.403804	0.237939	0.282868	0.145906	0.206956	0.354811	-0.24843	0.390483	-0.393569
bDS.4	-0.248221	-0.0150824	0.268874	-0.18117	0.166969	0.0465708	0.283897	0.013405	0.0341423	-0.0518379	-0.206941	0.150213	-0.0949748	-0.127362	-0.00897017	-0.662163	-0.107254	0.421536
DS.1	-0.167694	-0.487846	-0.410843	-0.653111	-0.311003	0.175808	-0.0350412	-0.0456459	-0.020583	-0.0441325	0.000439177	-0.0439166	0.0476945	-0.0233396	0.0152455	-0.010355	0.0111967	-0.00332407
DS.2	-0.188281	-0.517229	-0.0390723	0.603306	-0.27099	0.194373	0.368675	0.167902	0.220761	-0.035859	-0.0127308	-0.0447305	-0.033832	0.0337432	-0.036178	0.00580685	0.0165023	-0.0104101
DS.3	-0.218202	-0.412485	0.12371	0.205914	0.227855	-0.146679	-0.21292	-0.652412	-0.373146	0.144302	0.0730942	-0.00811964	0.0736608	-0.0668475	0.0456929	-0.000643419	-0.0431354	0.028573
DS.4	-0.218879	-0.344243	0.169949	-0.0753815	0.456694	-0.173408	-0.469982	0.410202	0.396356	-0.0129996	0.00184061	-0.0536279	-0.0516075	0.0277543	-0.0223177	0.0726006	0.000725446	-0.0434346
AUDPC.DI	-0.243811	0.195175	0.0843607	0.0068492	-0.196627	0.289461	-0.179842	-0.0837096	0.320809	0.557862	0.464312	0.212197	0.10338	-0.134011	0.0890557	-0.112582	0.0970092	0.00971402
AUDPC.DInt	-0.25768	0.105532	0.0600748	0.0227558	-0.139551	0.0564168	-0.0941525	0.163165	-0.20658	0.127617	-0.0808216	-0.167868	-0.0048459	0.140189	0.0506861	-0.185663	-0.713777	-0.447578
Principal Components 1 and 2
ILs	PC1	PC2
PMA1	1.86737	-1.28881
PMA2	-1.66883	0.71201
PMA3	-3.72055	-0.651951
PMA4	2.85533	-0.769932
PMA5	-3.16746	0.539539
PMA6	1.19235	0.715367
PMA7	-3.33924	0.0356954
PMA8	-2.32542	-1.30867
PMA9	-2.40732	-0.0526102
PMA10	0.481749	-1.51683
PMA11	0.354603	-0.261712
PMA12	2.01976	0.81906
PMA13	1.70573	-0.817784
PMA14	5.25222	-0.918492
PMA15	5.6628	-0.124597
PMA16	4.5139	-0.431104
PMA17	-1.1954	-0.295952
PMA18	-0.67535	1.6963
PMA19	-3.21524	-2.33424
PMA20	2.53645	0.334747
PMA21	-3.43311	0.62551
PMA22	-4.90854	4.00483
PMA23	1.13382	-0.638865
PMA26	-4.08688	-0.878995
PMA27	-3.36892	-2.02595
PMA28	-3.49971	0.204582
PMA29	3.49793	-0.307678
PMA30	5.97453	1.11867
PMA31	7.06691	-1.00879
PMA32	4.75975	0.637112
PMA24	-5.0402	1.70243
PMA25	-3.5046	-0.254831
PMA33	-4.58207	0.710558
PMA34	-3.39771	-1.44425
PMA35	-4.30732	-0.144634
PMA36	-2.05246	0.477622
PMA37	2.38154	-2.4593
PMA38	4.74935	-1.64982
PMA39	2.57288	-0.606841
PMA40	-1.47478	-0.52305
PMA41	-4.30063	0.932384
PMA42	4.59291	-1.62102
PMA43	-1.19488	-0.112273
PMA44	8.32119	0.5859
PMA45	-3.43967	0.535878
PMA46	-4.80451	1.73587
PMA47	0.335565	-0.640806
PMA48	0.194216	-1.40411
PMA49	-2.04959	-1.66371
PMA50	-0.395485	0.771137
PMA51	-3.77707	-1.04594
PMA52	-3.97461	0.303782
PMA53	6.33057	0.135727
PMA54	-3.28569	-1.17622
PMA55	6.7881	-0.13429
PMA56	-1.10255	-1.05221
PMA57	3.48404	0.763394
PMA58	7.49639	-0.0882401
PMA59	1.16397	-0.669512
PMA158	1.12583	0.651886
PMA160	-4.05927	0.2274
PMA161	-0.270486	-0.764304
PMA151	2.50568	0.603384
PMA60	-2.03237	-0.308595
PMA152	-4.61049	0.719135
PMA153	-2.42363	-0.688224
PMA144	-0.570755	0.951631
PMA143	0.345718	-0.267077
PMA61	-1.84204	0.634279
PMA62	2.78481	-0.393455
PMA63	2.02933	0.287977
PMA64	-4.68662	1.33618
PMA65	1.4931	-1.399
PMA66	-4.14252	-0.372942
PMA67	-3.10456	-1.31836
PMA142	-4.35212	1.15048
PMA68	-1.74826	-0.779736
PMA146	-4.58396	0.98596
PMA147	-1.93942	-0.210874
PMA148	-4.28434	1.28059
PMA149	-3.75151	0.471975
PMA154	0.237603	-0.78743
PMA155	-4.12629	0.0409272
PMA156	-4.00287	0.498327
PMA157	-2.03556	0.131416
PMA69	-3.00304	-0.645766
PMA70	9.39497	2.46285
PMA71	8.24921	1.2985
PMA72	-3.47785	0.492636
PMA73	-3.13748	0.333854
PMA159	-4.25004	-0.775858
PMA150	-3.57292	0.182114
PMA74	-1.98545	-0.130888
PMA138	-1.17036	0.215891
PMA75	-2.30805	-0.12344
PMA76	-0.0846834	-2.18437
PMA145	2.47856	-0.63208
PMA77	2.62104	1.10771
PMA78	0.396895	-0.355273
PMA79	-4.25589	0.760194
PMA80	3.67059	0.964491
PMA139	-1.82654	-0.836362
PMA164	-0.963122	-1.99581
PMA81	-1.9655	0.759908
PMA82	3.36296	-0.779971
PMA83	4.2689	0.595421
PMA84	-2.55011	-0.0520803
PMA85	1.3554	0.909631
PMA86	5.68293	-0.633807
PMA87	2.23377	-0.849346
PMA88	-0.35033	1.28362
PMA89	-5.2691	2.25396
PMA90	-3.29831	-0.571199
PMA91	-4.88159	1.74236
PMA92	4.97488	1.95347
PMA93	2.89533	-0.595891
PMA94	-0.0379999	0.0372927
PMA162	-4.21142	0.952042
PMA163	-1.16989	0.29121
PMA95	-2.47484	-0.305983
PMA96	-2.21452	0.355216
PMA98	-3.97015	-0.35388
PMA99	1.96642	-1.32293
PMA141	5.64332	-0.344507
PMA100	-3.85152	-0.191273
PMA101	-1.35161	0.564898
PMA102	6.65047	2.1513
PMA103	0.022341	-1.17025
PMA104	-2.24908	0.149621
PMA105	7.10557	-0.863713
PMA140	0.604105	-1.82707
PMA106	-4.33668	0.404457
PMA107	6.62669	1.48903
PMA108	-2.74797	0.0119164
PMA109	3.52894	-1.17955
PMA110	-2.825	1.30839
PMA111	1.23368	-0.708987
PMA112	-4.18794	0.903983
PMA113	2.90498	0.317468
PMA114	3.77134	0.317695
PMA115	1.91207	0.340503
PMA116	-0.948003	0.0677116
PMA117	-1.90652	-0.456239
PMA118	-0.699092	0.487249
PMA119	0.445697	0.460173
PMA121	-1.7952	-0.81193
PMA122	8.70625	1.01408
PMA123	0.338623	-0.508062
PMA124	11.4413	2.00652
PMA125	2.21406	-0.164131
PMA126	7.91612	1.42418
PMA127	1.10532	0.72775
PMA128	2.93071	-0.382552
PMA129	9.91649	-0.283176
PMA130	0.674356	-1.61212
PMA131	-4.6441	0.942163
PMA132	-0.677821	-1.43332
PMA133	-3.33407	-0.659411
PMA134	3.92681	0.535485
PMA135	0.61883	-0.426583
PMA136	-4.21172	0.573455
PMA137	0.860598	0.561801

## Sheet: Supplementary Table S6
Supplementary Table S6. Principal Components Analysis of the BMP
BMP PCA	Standard deviation	Proportion of Variance	Cumulative Proportion
PC1	3.9131	0.8507	0.8507
PC2	1.04451	0.06061	0.9113
PC3	0.7435	0.03071	0.94201
PC4	0.51391	0.01467	0.95668
PC5	0.41098	0.00938	0.96606
PC6	0.36828	0.00754	0.9736
PC7	0.36309	0.00732	0.98092
PC8	0.31365	0.00547	0.98639
PC9	0.27353	0.00416	0.99055
PC10	0.22179	0.00273	0.99328
PC11	0.18198	0.00184	0.99512
PC12	0.1532	0.0013	0.9964
PC13	0.1341	0.001	0.9974
PC14	0.12077	0.00081	0.99823
PC15	0.10953	0.00067	0.9989
PC16	0.08903	0.00044	0.99934
PC17	0.08761	0.00043	0.99976
PC18	0.06506	0.00024	1
Rotation	(n x k) = (18 x 18)
	PC1	PC2	PC3	PC4	PC5	PC6	PC7	PC8	PC9	PC10	PC11	PC12	PC13	PC14	PC15	PC16	PC17	PC18
DI.1	-0.239177	0.177651	-0.0902543	0.313623	-0.251496	0.480027	-0.254811	0.0869683	-0.0766583	0.13826	-0.24344	0.0258932	-0.369127	0.238561	-0.0202819	0.382227	-0.0920852	-0.0740296
DI.2	-0.246255	0.193828	-0.00779786	-0.00937569	-0.131317	0.127697	-0.115791	-0.127573	0.274592	0.345603	0.406019	0.0786158	-0.321348	-0.103326	0.163328	-0.502386	0.172166	0.223346
DI.3	-0.244999	0.183419	0.0589975	-0.243297	-0.147372	0.00536365	-0.129517	0.0560872	0.270219	0.327298	-0.237819	0.240917	0.489095	0.0418322	-0.338972	-0.0557929	0.175085	-0.342954
DI.4	-0.241811	0.146602	0.187642	-0.348704	-0.19447	0.0728483	-0.172055	0.132738	-0.327334	-0.00905009	0.356445	0.072347	0.341957	-0.0104332	0.23079	0.215816	-0.380003	0.268479
DInt.1	-0.243434	0.0749435	-0.165111	0.343019	0.0703882	0.181948	0.331293	-0.00151073	-0.383751	0.204951	-0.0834315	-0.391826	0.351404	0.0667806	-0.150761	-0.340817	-0.0556045	0.150675
DInt.2	-0.248937	0.0735308	-0.0986337	0.136103	0.285177	-0.080634	0.250803	-0.0772843	0.0263649	0.275404	0.260953	-0.0817503	0.0437214	-0.303422	0.36077	0.42507	0.122527	-0.420139
DInt.3	-0.250782	0.06294	0.0572628	-0.0634064	0.272689	-0.096211	0.204104	-0.0946345	0.0465401	0.0444753	-0.352245	0.278294	0.0211619	0.119102	0.144469	0.242004	0.341891	0.612364
DInt.4	-0.246309	0.0580778	0.221346	-0.195988	0.149255	-0.0595936	0.234944	0.0644689	-0.360646	-0.145943	-0.0301134	0.257491	-0.262526	0.441364	0.167304	-0.300113	0.0298625	-0.402647
bDS.1	-0.239925	0.095299	-0.276017	0.361013	-0.195845	-0.0690169	-0.16071	0.0108428	-0.109374	-0.548505	-0.0160631	0.366734	0.190898	-0.305829	0.1411	-0.151796	0.182414	-0.0632656
bDS.2	-0.245286	0.0606442	-0.159049	0.241754	0.127613	-0.412317	-0.148368	-0.0250603	0.253645	-0.147252	0.385402	-0.108304	0.0611307	0.55246	-0.245257	0.141777	-0.0725593	0.0522982
bDS.3	-0.248862	0.0586196	0.0684619	0.00282976	-0.0976057	-0.404337	-0.176248	-0.0897655	0.202378	0.0227044	-0.485134	-0.324303	-0.0487323	-0.0649924	0.394943	-0.162345	-0.381154	-0.0398368
bDS.4	-0.245301	0.0469535	0.244384	-0.137905	-0.206236	-0.27786	-0.114004	0.207877	-0.268413	-0.0894427	0.0203296	-0.418758	-0.244741	-0.234245	-0.290583	0.11573	0.462568	0.0233657
DS.1	-0.192766	-0.399062	-0.557729	-0.355686	-0.456322	-0.0632111	0.309781	-0.178908	-0.0113211	0.0263573	-0.000843878	-0.00406818	-0.103621	0.0802561	-0.014374	0.0867736	-0.00788947	0.00155352
DS.2	-0.2048	-0.456371	-0.288493	-0.128072	0.439805	0.0996757	-0.377164	0.520753	-0.0175654	0.0958976	-0.038803	-0.00370349	-0.0225922	-0.0575024	0.0491509	-0.124728	0.00753805	0.0219366
DS.3	-0.204855	-0.475022	0.280142	0.0723868	0.114929	0.116946	-0.333471	-0.677755	-0.173666	0.013562	0.0217824	0.0140371	0.0706831	-0.0222441	-0.0997974	0.00712885	0.035276	-0.0588887
DS.4	-0.19246	-0.466003	0.474243	0.30505	-0.27128	0.0811153	0.33186	0.333258	0.320591	-0.0454683	0.0730914	0.0663742	0.0734115	0.0027626	0.0546055	0.0113056	-0.0502152	0.0291831
AUDPC.DI	-0.240229	0.147556	0.0116858	-0.305179	0.203592	0.483186	0.124037	-0.100386	0.368303	-0.519527	0.00295338	-0.341116	0.0341318	-0.0312897	-0.0293154	-0.00182356	0.00793126	-0.0432623
AUDPC.DInt	-0.251424	0.0829187	0.0116266	-0.000824969	0.2011	-0.111346	0.197319	-0.0247231	-0.0065205	0.000935779	-0.0184862	0.279583	-0.290376	-0.394936	-0.515848	0.0136597	-0.499201	0.0553006
Principal Components 1 and 2
RILs	PC1	PC2
RHA439	-5.66458	1.79276
PMB_104	4.65905	1.03578
PMB_105	0.143913	-0.427082
PMB_108A	-2.6886	-0.262244
PMB_108B	-1.97697	-0.283303
PMB_110	-4.48466	0.549511
PMB_120	-3.44702	-2.89761
PMB_121	-2.81403	0.805163
PMB_126	3.84315	1.39466
PMB_129	0.810713	0.953923
PMB_136	-2.65216	0.136535
PMB_14	-3.34807	-0.310767
PMB_150	-3.15013	-2.49361
PMB_157	-1.85274	-0.0172426
PMB_159	2.92912	-0.191833
PMB_167	1.86449	-1.2714
PMB_17	-3.21339	-0.103971
PMB_170	-4.30306	0.5039
PMB_191	10.2933	0.788115
PMB_194-1	4.9132	-0.0822257
PMB_20	-3.38788	0.723072
PMB_203-2	1.83674	1.24921
PMB_210	-5.03085	1.07534
PMB_213	-4.34258	0.375472
PMB_218	-0.870154	-0.523051
PMB_219	-3.83563	-0.53488
PMB_220	-2.5665	0.391217
PMB_224	3.72391	-1.10541
PMB_229-1	1.76588	-0.962067
PMB_230	-2.82607	1.15782
PMB_233-3	-1.35843	-2.40298
PMB_248	-1.34386	-0.252142
PMB_250	1.418	-0.263268
PMB_255	-5.54506	1.81601
PMB_265	-0.337288	0.00143676
PMB_278	-2.23446	0.0972296
PMB_294	0.738802	-1.84719
PMB_295	-3.09942	-1.13468
PMB_296	-2.02956	1.19373
PMB_298	-5.21211	0.906873
PMB_302	-1.57995	-0.594244
PMB_305	2.98502	0.688237
PMB_307	-3.93429	0.22126
PMB_312	-2.32701	-2.3275
PMB_33	-0.0490566	0.804622
PMB_332	0.606157	1.63905
PMB_338	1.73601	0.390801
PMB_341	4.52453	1.18898
PMB_343	-2.72785	0.932293
PMB_345	1.74002	-0.539744
PMB_346	2.57831	-0.875736
PMB_355	-4.38694	0.307243
PMB_37	0.759748	-1.04154
PMB_396	1.63216	1.28136
PMB_398	-4.64443	0.886626
PMB_40	-4.347	1.03771
PMB_402-2	-5.20977	1.12493
PMB_41	0.355689	1.08419
PMB_416	7.22439	1.06689
PMB_419	4.22633	1.62455
PMB_420A	1.33026	-1.61486
PMB_420B	0.66868	-1.97943
PMB_426	-3.60609	1.52724
PMB_428	-2.78313	0.696749
PMB_433	1.69646	1.07535
PMB_436	-3.45771	1.54595
PMB_437	-0.138168	-0.454331
PMB_439	9.57484	1.05143
PMB_440	11.4764	1.29811
PMB_466	1.88915	-1.13751
PMB_475	-1.46709	-0.661863
PMB_486	-3.75806	-0.0166564
PMB_495	-0.386043	-2.71295
PMB_498	-1.70612	-0.661733
PMB_499A	2.95946	-0.402553
PMB_499B	-1.64765	-0.713817
PMB_501	3.4559	-0.620367
PMB_51	0.962399	-0.176959
PMB_514	-1.72858	-1.90712
PMB_518	-2.27494	-0.527851
PMB_520	1.28488	0.0988415
PMB_523	-1.35005	-0.659678
PMB_524	-2.19189	-0.0837644
PMB_529	2.08464	-0.423848
PMB_52A	3.53547	0.209505
PMB_52B	-4.50082	0.294216
PMB_53	-3.26813	-0.493898
PMB_530	6.35296	0.403766
PMB_536	3.78869	0.0759514
PMB_54	12.288	-0.569554
PMB_541	1.28419	-0.998296
PMB_544	-1.24041	1.33155
PMB_55	-3.62886	-0.536212
PMB_553	-1.53662	-1.27824
PMB_559	-4.16654	-0.365816
PMB_566	-3.40144	0.285405
PMB_567-1	-4.71524	1.08067
PMB_570	-4.16256	-0.344535
PMB_571	-2.28779	-0.599408
PMB_579	-5.73452	1.63181
PMB_586	-0.58796	-0.324153
PMB_593	3.64733	1.26078
PMB_597	8.4188	-0.401215
PMB_599-2	13.2086	0.193653
PMB_601	1.99606	-0.528103
PMB_602	-0.648806	0.9373
PMB_604	-4.15288	0.410926
PMB_605	-1.20294	-0.0647719
PMB_606-2	-4.41494	0.519604
PMB_61	-3.6323	-0.116256
PMB_617	-2.40187	-1.17262
PMB_619	0.224796	0.112604
PMB_622A	2.0546	0.218482
PMB_622B	0.740013	-2.5045
PMB_625	1.40409	-0.710513
PMB_628A	4.96341	-1.30873
PMB_628B	6.87006	-0.812793
PMB_631	-1.11535	-2.46463
PMB_646	-3.19181	-1.09176
PMB_649	-0.352617	-0.395912
PMB_650	-2.90504	-0.0602036
PMB_651	0.829929	0.633351
PMB_653	-6.39402	2.23327
PMB_658	-1.97727	-1.18334
PMB_664	5.86746	-0.122886
PMB_665	2.46584	0.225674
PMB_674	-0.0316357	0.120493
PMB_675A	6.75169	0.0899121
PMB_675B	2.37267	0.322388
PMB_72	0.142484	-0.264553
PMB_79-1	0.0888048	-0.711216
PMB_80	-2.7196	0.0250321
PMB_81	-0.751246	1.41352
PMB_83	1.89921	0.0958533
PMB_89	2.40619	0.421749
PMB_90-1	4.24083	1.66975
PMB_90-3	2.22009	0.456968
PMB_91	1.65076	1.1817

## Sheet: Supplementary Table S7
Supplementary Table S7. Quantification of Verticillium dahliae Colony Formation Units per gram of soil in EEA Balcarce Infested Field
100mg of soil in SPT medium	Germinating microsclerots Counted:	CFU/g of soil	Mean	Standard Deviation
Replicate 1	75	750	918.333	197.729
Replicate 2	95	950
Replicate 3	88	880
Replicate 4	109	1090
Replicate 5	118	1180
Replicate 6	66	660
*Method decribed by Erreguerena et al. 2019, extracted from Gould and Termorshuizen, 2003. Eur J Plant Pathol. 109:523–534.

## Sheet: Supplementary Table S8
Supplementary Table S8. Field Trials Specifications
Season	FT	Phenotyped Lines Count	Replicates	Susceptible Control	Sowing Date (D/M/Y)	Location
2013/14	FT-2013	135	2	Cauquén (Triple Hybrid -El Cencerro)	2013-11-08	Balcarce
2014/15	FT-2014	108 Homozigous RILs + 2 Parental ILs	2	PMA14 / Border Cauquén	2014-11-12	Balcarce
2015/16	FT-2015	137 Hom. RILs + 10 Het. RILs + 2 Parental ILs	2	PAC2 /Border SYN3965CLHO (Susc.SVW)	2015-11-05	Balcarce
2016/17	FT-2016	139 RILs + 2 Parental ILs	2	PAC2 /Border SYN3965CLHO (Susc.SVW)	2016-11-08	Balcarce
Season	FT	Phenotyped Lines Count	Replicates	Susceptible Control	Sowing Date (D/M/Y)	Location
2014/15	FT-2014	137	1	Cauquén (Híbrido Triple -El Cencerro)	2014-11-29	Balcarce
2015/16	FT-2015	161	2	PAC2 / Border Cauquén	2015-11-26	Balcarce
2016/17	FT-2016	164	2	PAC2 /Border SYN3965CLHO (Susc.SVW)	2016-11-14	Balcarce
2017/18	FT-2017B	162	2	PMA56/Border SYN3965CLHO (Susc.SVW)	2017-11-14	Balcarce
2017/18	FT-2017CS	162	2	PMA2/Border SYN3965CLHO (Susc.SVW)	2017-10-25	Cnel. Suárez

## Sheet: Supplementary Table S9
Supplementary Table S9. Inbred Lines of the Association Mapping Population of INTA
INBRED LINE CODE	INBRED LINE	BREEDING PROGRAM	ORIGIN	CMS Status	Branching
PMA1	2021	Manfredi	Argentina	Maintainer	Unbranched
PMA2	2067	Manfredi	Argentina	Maintainer	Unbranched
PMA3	2071	Manfredi	Argentina	Maintainer	Unbranched
PMA4	2091	Manfredi	Argentina	Maintainer	Unbranched
PMA5	2095	Manfredi	Argentina	Maintainer	Unbranched
PMA6	2101	Manfredi	Israel	Maintainer	Unbranched
PMA7	2121	Manfredi	Argentina	Maintainer	Unbranched
PMA8	2123	Manfredi	USA	Maintainer	Unbranched
PMA9	2125	Manfredi	USA	Maintainer	Unbranched
PMA10	5023	Manfredi	Argentina	Restorer	Branched
PMA11	5035	Manfredi	Argentina	Restorer	Branched
PMA12	5049	Manfredi	Argentina	Restorer	Branched
PMA13	5075	Manfredi	Argentina	Restorer	Branched
PMA14	5285	Manfredi	Argentina	Restorer	Unbranched
PMA15	5286	Manfredi	Argentina	Restorer	Branched
PMA16	5289	Manfredi	Argentina	Restorer	Unbranched
PMA17	5307	Manfredi	Argentina	Restorer	Branched
PMA18	5313	Manfredi	Argentina	Restorer	Branched
PMA19	5348	Manfredi	Argentina	Restorer	Unbranched
PMA20	5381	Manfredi	Argentina	Restorer	Branched
PMA21	5383	Manfredi	Argentina	Restorer	Branched
PMA22	5403	Manfredi	Argentina	Restorer	Branched
PMA23	5431	Manfredi	Argentina	Restorer	Branched
PMA24	7.1.1	Manfredi	Argentina	Maintainer	Branched
PMA25	7.1.22	Manfredi	Russia	Maintainer	Unbranched
PMA26	51084	Manfredi	Argentina	Restorer	Branched
PMA27	51084/5429	Manfredi	Argentina	Restorer	Branched
PMA28	51084/C820	Manfredi	Argentina	Restorer	Branched
PMA29	5431/51084	Manfredi	Argentina	Restorer	Branched
PMA30	5341-1	Manfredi	Argentina	Restorer	Branched
PMA31	5393-E	Manfredi	Argentina	Restorer	Branched
PMA32	5393-N	Manfredi	Argentina	Restorer	Branched
PMA33	7X1	Manfredi	Argentina	Maintainer	Unbranched
PMA34	ALB2/5261	Manfredi	Argentina	Restorer	Branched
PMA35	ALB2/5261/51084	Manfredi	Argentina	Restorer	Branched
PMA36	B10	Manfredi	Argentina	Maintainer	Unbranched
PMA37	B473-2	Manfredi	Argentina	Maintainer	Unbranched
PMA38	B473-4	Manfredi	Argentina	Maintainer	Unbranched
PMA39	B473-5	Manfredi	Argentina	Maintainer	Unbranched
PMA40	B473-6	Manfredi	Argentina	Maintainer	Unbranched
PMA41	B475-2	Manfredi	Argentina	Maintainer	Branched
PMA42	B475-3	Manfredi	Argentina	Maintainer	Unbranched
PMA43	B475-4	Manfredi	Argentina	Maintainer	Unbranched
PMA44	B475-6	Manfredi	Argentina	Maintainer	Unbranched
PMA45	B477-1	Manfredi	Argentina	Maintainer	Unbranched
PMA46	B481-2	Manfredi	Argentina	Maintainer	Unbranched
PMA47	B481-3	Manfredi	Argentina	Maintainer	Unbranched
PMA48	B481-4	Manfredi	Argentina	Maintainer	Unbranched
PMA49	B481-5	Manfredi	Argentina	Maintainer	Unbranched
PMA50	B481-6	Manfredi	Argentina	Maintainer	Unbranched
PMA51	B483-1	Manfredi	Argentina	Maintainer	Unbranched
PMA52	B483-3	Manfredi	Argentina	Maintainer	Unbranched
PMA53	B485-5	Manfredi	Argentina	Maintainer	Unbranched
PMA54	B487-4	Manfredi	Argentina	Maintainer	Unbranched
PMA55	B59	Manfredi	Argentina	Maintainer	Unbranched
PMA56	B99	Manfredi	Argentina	Maintainer	Unbranched
PMA57	C1059	Manfredi	USA	Restorer	Branched
PMA58	C110M	Manfredi	Argentina	Restorer	Branched
PMA59	C112M	Manfredi	Argentina	Restorer	Branched
PMA60	C154B	Manfredi	USA	Maintainer	Unbranched
PMA61	C192-1	Manfredi	Romania	Maintainer	Unbranched
PMA62	C208F	Manfredi	Argentina	Restorer	Branched
PMA63	C396-2B	Manfredi	Argentina	Maintainer	Unbranched
PMA64	C436	Manfredi	Argentina	Maintainer	Unbranched
PMA65	C438	Manfredi	Argentina	Maintainer	Unbranched
PMA66	C454B	Manfredi	USA	Maintainer	Unbranched
PMA67	C458B	Manfredi	USA	Maintainer	Unbranched
PMA68	C494-1	Manfredi	France	Maintainer	Unbranched
PMA69	C610-1	Manfredi	Other	Maintainer	Unbranched
PMA70	C625-U	Manfredi	Argentina	Maintainer	Unbranched
PMA71	C626-M1	Manfredi	Argentina	Restorer	Branched
PMA72	C627-1M	Manfredi	Argentina	Restorer	Branched
PMA73	C633-2U	Manfredi	Argentina	Restorer	Branched
PMA74	C811	Manfredi	USA	Maintainer	Unbranched
PMA75	C813	Manfredi	USA	Maintainer	Unbranched
PMA76	C816	Manfredi	USA	Restorer	Unbranched
PMA77	C817	Manfredi	USA	Restorer	Unbranched
PMA78	C818	Manfredi	USA	Restorer	Branched
PMA79	C826M	Manfredi	USA	Restorer	Branched
PMA80	C827	Manfredi	USA	Restorer	Branched
PMA81	C849	Manfredi	USA	Maintainer	Unbranched
PMA82	C851B	Manfredi	USA	Maintainer	Unbranched
PMA83	C853B	Manfredi	USA	Maintainer	Unbranched
PMA84	C977-B	Manfredi	USA	Maintainer	Unbranched
PMA85	F155B	Manfredi	Argentina	Maintainer	Unbranched
PMA86	GP365	Manfredi	Argentina	Maintainer	Unbranched
PMA87	HA234	Manfredi	Argentina	Maintainer	Unbranched
PMA88	HA64	Manfredi	USA	Maintainer	Unbranched
PMA89	HA853B	Manfredi	USA	Maintainer	Unbranched
PMA90	HA89	Manfredi	USA	Maintainer	Unbranched
PMA91	HAR2	Manfredi	Argentina	Maintainer	Unbranched
PMA92	HAR4	Manfredi	Argentina	Maintainer	Unbranched
PMA93	PAC2	Manfredi	France	Restorer	Branched
PMA94	R073	Manfredi	Argentina	Restorer	Branched
PMA95	R413	Manfredi	Argentina	Restorer	Branched
PMA96	R415	Manfredi	Argentina	Restorer	Branched
PMA97	R417	Manfredi	Argentina	Restorer	Branched
PMA98	R419	Manfredi	Argentina	Restorer	Branched
PMA99	R420	Manfredi	Argentina	Restorer	Branched
PMA100	R422	Manfredi	Argentina	Restorer	Branched
PMA101	R423	Manfredi	Argentina	Restorer	Branched
PMA102	R424	Manfredi	Argentina	Restorer	Branched
PMA103	R425	Manfredi	Argentina	Restorer	Branched
PMA104	R426-1	Manfredi	Argentina	Restorer	Branched
PMA105	R426-2	Manfredi	Argentina	Restorer	Branched
PMA106	R429	Manfredi	Argentina	Restorer	Branched
PMA107	R432	Manfredi	Argentina	Restorer	Branched
PMA108	R433	Manfredi	Argentina	Restorer	Branched
PMA109	R435	Manfredi	Argentina	Restorer	Branched
PMA110	R437	Manfredi	Argentina	Restorer	Branched
PMA111	R439	Manfredi	Argentina	Restorer	Branched
PMA112	R443	Manfredi	Argentina	Restorer	Branched
PMA113	R447	Manfredi	Argentina	Restorer	Unbranched
PMA114	R449	Manfredi	Argentina	Restorer	Branched
PMA115	R453	Manfredi	Argentina	Restorer	Unbranched
PMA116	R459-1	Manfredi	Argentina	Restorer	Branched
PMA117	R459-2	Manfredi	Argentina	Restorer	Branched
PMA118	R459-4	Manfredi	Argentina	Restorer	Branched
PMA119	R461-2	Manfredi	Argentina	Restorer	Branched
PMA120	R461-3	Manfredi	Argentina	Restorer	Branched
PMA121	R461-4	Manfredi	Argentina	Restorer	Branched
PMA122	R463-3	Manfredi	Argentina	Restorer	Branched
PMA123	R463-4	Manfredi	Argentina	Restorer	Branched
PMA124	R463-5	Manfredi	Argentina	Restorer	Branched
PMA125	R465-3	Manfredi	Argentina	Restorer	Branched
PMA126	R467-3	Manfredi	Argentina	Restorer	Branched
PMA127	R467-5	Manfredi	Argentina	Restorer	Branched
PMA128	RHA266	Manfredi	USA	Restorer	Unbranched
PMA129	RHA274	Manfredi	Argentina	Restorer	Branched
PMA130	RHA275	Manfredi	USA	Restorer	Branched
PMA131	RHA276	Manfredi	USA	Restorer	Branched
PMA132	RHA299	Manfredi	USA	Restorer	Branched
PMA133	RHA439	Manfredi	USA	Restorer	Branched
PMA134	RHA440	Manfredi	USA	Restorer	Branched
PMA135	HA441	Manfredi	Argentina	Maintainer	Unbranched
PMA136	RHA801	Manfredi	USA	Restorer	Branched
PMA137	RK416	Manfredi	Argentina	Maintainer	Unbranched
PMA138	C812B	Manfredi	Argentina	Maintainer	Branched
PMA139	C829B	Manfredi	Argentina	Maintainer	Unbranched
PMA140	R427	Manfredi	Argentina	Restorer	Branched
PMA141	R421	Manfredi	Argentina	Restorer	Branched
PMA142	AO04/03	Pergamino	USA	Maintainer	Unbranched
PMA143	VN02/01	Pergamino	Rusia	Maintainer	Unbranched
PMA144	VN03/02	Pergamino	Rusia	Maintainer	Unbranched
PMA145	GP01/06	Pergamino	Argentina	Maintainer	Unbranched
PMA146	GP03/03	Pergamino	Argentina	Maintainer	Branched
PMA147	GP03/05	Pergamino	Argentina	Maintainer	Unbranched
PMA148	GP06/04	Pergamino	USA	Maintainer	Unbranched
PMA149	GP07/07	Pergamino	Argentina	Maintainer	Unbranched
PMA150	GP07/13	Pergamino	Argentina	Maintainer	Unbranched
PMA151	GP07/14	Pergamino	France	Maintainer	Unbranched
PMA152	GP07/15	Pergamino	France	Maintainer	Unbranched
PMA153	GP08/03	Pergamino	Argentina	Maintainer	Unbranched
PMA154	GP08/05	Pergamino	USA	Maintainer	Unbranched
PMA155	GP09/07	Pergamino	Argentina	Maintainer	Unbranched
PMA156	GP10/04	Pergamino	Argentina	Maintainer	Unbranched
PMA157	GP11/21	Pergamino	Argentina	Maintainer	Unbranched
PMA158	GP12/07	Pergamino	Argentina	Maintainer	Unbranched
PMA159	GP13/01	Pergamino	Argentina	Maintainer	Unbranched
PMA160	GP14/06	Pergamino	USA	Maintainer	Unbranched
PMA161	GP14/07	Pergamino	USA	Maintainer	Unbranched
PMA162	R239	Manfredi	Argentina	Restorer	Branched
PMA163	R401	Manfredi	Argentina	Restorer	Branched
PMA164	C843	Manfredi	France	Restorer	Unbranched

## Sheet: Supplementary Table S10
Supplementary Table S10. Plans of the AMP's Field-Trial undergone in Coronel Suárez in Season 2017/18 (FT-2017CS). Presented as a representative example of the Alpha-Lattice Design implementation.
Association Mapping Panel of INTA - Verticillium dahliae - Coronel Suárez 2017/18
Replicates: 2
N° of Entries: PMA 164 + Test					360 Plots			T	TEST
Sowing Row Length: 6m								B	BORDER
Inter-row spacing: 0.7 m
Paths between Blocks: 1.5 m
Alpha-Lattice Incomplete Block 1 of R1
			Replicate 1																														Replicate 2
Blocks I to VI	B	B	B	B	B	B	B	B	B	B	B	B	B	B	B	B	B	B	B	B	B	B	B	B	B	B	B	B	B	B	B	B	B	B	B	B	B	B	B	B	B	B	B	B	B	B	B	B	B
VI	B	B	117	99	14	135	64	49	T	68	26	82	124	T	31	43	104	110	129	7	84	132	4	T	72	125	48	115	154	145	54	61	27	164	155	2	140	38	T	123	130	138	104	101	134	65	21	53	43
Plot N°	B	B	360	359	358	357	356	355	354	353	352	351	350	349	348	347	346	345	344	343	342	341	340	339	338	337	336	335	334	333	332	331	330	329	328	327	326	325	324	323	322	321	320	319	318	317	316	315	314
V	B	B	60	103	44	77	101	65	6	109	146	158	50	80	T	36	139	66	87	55	2	24	111	23	70	95	16	T	120	92	59	45	33	37	40	T	120	36	55	75	3	102	T	52	64	42	77	76	135
Plot N°	B	B	241	242	243	244	245	246	247	248	249	250	251	252	253	254	255	256	257	258	259	260	261	262	263	264	265	266	267	268	269	270	271	272	273	274	275	276	277	278	279	280	281	282	283	284	285	286	287
IV	B	B	T	83	122	119	163	T	52	100	151	121	76	34	85	17	118	51	T	53	75	1	96	89	127	20	123	10	130	140	112	160	24	89	147	113	72	117	74	156	T	87	67	149	92	16	70	31	T
Plot N°	B	B	240	239	238	237	236	235	234	233	232	231	230	229	228	227	226	225	224	223	222	221	220	219	218	217	216	215	214	213	212	211	210	209	208	207	206	205	204	203	202	201	200	199	198	197	196	195	194
III	B	B	93	T	5	3	137	113	8	128	13	63	91	148	142	153	56	107	155	39	18	147	114	126	T	159	T	32	30	38	73	164	129	90	4	1	100	T	151	54	17	88	105	28	5	26	98	137	34
Plot N°	B	B	121	122	123	124	125	126	127	128	129	130	131	132	133	134	135	136	137	138	139	140	141	142	143	144	145	146	147	148	149	150	151	152	153	154	155	156	157	158	159	160	161	162	163	164	165	166	167
II	B	B	116	37	19	136	152	9	T	156	22	141	105	46	28	98	71	47	161	T	33	162	108	97	134	41	106	42	133	21	86	88	86	111	68	11	152	136	71	51	T	63	150	58	91	95	44	62	127
Plot N°	B	B	120	119	118	117	116	115	114	113	112	111	110	109	108	107	106	105	104	103	102	101	100	99	98	97	96	95	94	93	92	91	90	89	88	87	86	85	84	83	82	81	80	79	78	77	76	75	74
I	B	B	T	102	74	157	143	27	62	11	150	29	58	90	69	T	149	35	25	67	40	81	138	15	78	131	94	T	79	12	144	57	T	29	142	107	19	79	20	9	121	126	143	T	8	118	30	139	133
Column N° >>>>>		>>	1	2	3	4	5	6	7	8	9	10	11	12	13	14	15	16	17	18	19	20	21	22	23	24	25	26	27	28	29	30	31	32	33	34	35	36	37	38	39	40	41	42	43	44	45	46	47
	B	B	B	B	B	B	B	B	B	B	B	B	B	B	B	B	B	B	B	B	B	B	B	B	B	B	B	B	B	B	B	B	B	B	B	B	B	B	B	B	B	B	B	B	B	B	B	B	B
[truncated: 15 more columns]
